# Supplementary material for: Quantitative proteomics identifies a plasma multi-protein model for detection of hepatocellular carcinoma
Source: Sci Rep. 2020 Sep 23;10:15552. doi: 10.1038/s41598-020-72510-9 (PMC7511324; doi:10.1038/s41598-020-72510-9)
Supplement: Supplementary file 2 — Supplementary file2 [file 41598_2020_72510_MOESM2_ESM.xlsx]

## Sheet: Supplementary tables
Table S1. Eligibility criteria for the recruited participants.
Table S2. Specific unique peptides of the 50 potential protein biomarkers for validation by PRM-MS assays.
Table S3. Major demographic and clinicopathological parameters of the 100 participants in this study and the serum levels of candidate biomarkers in these participants.
Table S4. The 183 differentially expressed proteins identified in the discovery cohort by iTRAQ-based proteomic analyses.
Table S5. The PRM-MS results of the 50 potential biomarkers in the tissue validation cohort.
Table S6. Summary of the serum levels of the 8 candidate biomarkers and AFP in the serum validation cohort 1.
Table S7. The serum levels of AKR1B10 and AFP in the follow-up cohort.

## Sheet: Table S1
Table S1 Eligibility criteria for the recruited participants.
Group	Criteria
Healthy control	1) Absence of HBV markers (HBsAg, HBeAg, anti-HBe, and anti-HBc)
	2) No liver disease and other systematic disease
Liver cirrhosis	1) Liver biopsy indicates pseudolobuli, portal hypertension, or in the stage IV
	2) If no biopsy available, diagnosis must be supported by two imaging technologies
Hepatocellular carcinoma	1) Diagnosis based on at least two imaging technologies (hepatic ultrasound together with CT and/or MRI, or both), and most cases were further confirmed histopathologically by two independent pathologists according to the AASLD guidelines.
	2) We classified cancer stage according to the Barcelona clinic liver cancer (BCLC) staging system.
	3) Tumors with BCLC stage 0 and A was designated as early-stage hepatocellular carcinoma.
	4) No pre-operative chemotherapy, radiotherapy, transarterial chemoembolization or ablation before collection of blood samples.
anti-HBe, antibody against HBeAg. anti-HBc, HBV core antibody. AASLD, the american association for the study of liver diseases. CT, computed tomography. HBV, hepatitis B virus. HBsAg, HBV surface antigen. HBeAg, HBV e antigen. MRI, Magnetic resonance imaging.

## Sheet: Table S2
Table S3 Specific unique peptides of the 50 potential protein biomarkers for validation by PRM-MS assays.
QconCAT gene	UniProt	Specific peptides
R1930G	P15531	FMQASEDLLK; NIIHGSDSVESAEK
	O00299	GVTFNVTTVDTK; GFTIPEAFR; YLSNAYAR
	O60218	ALGVSNFSHFQIEK; TAAQVLIR
	P34932	VLATAFDTTLGGR; ELSTTLNADEAVTR; AGGIETIANEYSDR
	P07900	ELISNSSDALDK; HIYYITGETK; NPDDITNEEYGEFYK
	O43852	TFDQLTPEESK; DWILPSDYDHAEAEAR; GHDLNEDGLVSWEEYK
	P23528	AVLFCLSEDK; YALYDATYETK
	Q9UHV9	GAVSAEQVIAGFNR; IIETLTQQLQAK; MVGGVLVER
	P16949	ASGQAFELILSPR; ESVPEFPLSPPK; SHEAEVLK
	Q15181	AAPFSLEYR; YVANLFPYK; GQYISPFHDIPIYADK
	P08238	EQVANSAFVER; APFDLFENK; IDIIPNPQER
	P10619	YGDSGEQIAGFVK; DLECVTNLQEVAR; DTVVVQDLGNIFTR
	P11047	LSAEDLVLEGAGLR; NTIEETGNLAEQAR; DGSEASLEWSSER
R1931G	P22392	NIIHGSDSVK
	P29692	SIQLDGLVWGASK; GVVQELQQAISK; IASLEVENQSLR
	P52815	NYIQGINLVQAK; LVESLPQEIK
	P61978	IILDLISESPIK; ILSISADIETIGEILK; GSDFDCELR
	P63104	SVTEQGAELSNEER; DICNDVLSLLEK; FLIPNASQAESK
	P98160	IAHVELADAGQYR; SIEYSPQLEDAGSR; EVSEAVVDTLESEYLK
	Q15366	IANPVEGSTDR; IITLAGPTNAIFK; AITIAGIPQSIIECVK
	Q92945	IINDLLQSLR; IGGGIDVPVPR; VQISPDSGGLPER
	P08579	TVEQTATTTNK; ELGSSTNALR
	Q14978	VVPSDLYPLVLGFLR; DNQLSEVANK; GGSISVQVNSIK
	P04839	LLGSALALAR; MEVGQYIFVK
	Q9BTT0	DLSTVEALQNLK; CPNLTYLNLSGNK
R1932G	P37108	TSGSVYITLK; GTVEGFEPADNK; ISTVVSSK
	P19338	GFGFVDFNSEEDAK; GLSEDTTEETLK; EVFEDAAEIR
	P28799	CITPTGTHPLAK; APAHLSLPDPQALK; GSEIVAGLEK
	P84103	AFGYYGPLR; VYVGNLGNNGNK; GPPPSWGR
	P55081	QPPIQSTAGAVPVR; DFSAPTLEDHFNK
	Q9H3K6	TLTPDQWAR; DLEAEHVEVEDTTLNR
	P36955	LAAAVSNFGYDLYR; DTDTGALLFIGK; LQSLFDSPDFSK
	Q9UK76	NSSEASSGDFLDLK; EDLESSGLQR
	Q07065	SVGELPSTVESLQK; IETNENNLESAK
	P21796	YQIDPDACFSAK; LTFDSSFSPNTGK; VTQSNFAVGYK
	Q9GZT9	HGICVVDDFLGK; ETGQQIGDEVR
R1933G	P33240	LCVQNSPQEAR; DIFSEVGPVVSFR
	Q04837	SGDSEVYQLGDVSQK; HESETTTSLVLER; NPVTIFSLATNEMWR
	P09874	VVSEDFLQDVSASTK; TTNFAGILSQGLR
	Q12797	GDWSQFTLWQQGR
	Q15369	LISSDGHEFIVK; TYGGCEGPDAMYVK
	P55209	YAVLYQPLFDK
	O75367	FVIHCNSPVWGADK; SIAFPSIGSGR
	P27348	AVTEQGAELSNEER; SICTTVLELLDK
	P24534	SPAGLQVLNDYLADK; SIQADGLVWGSSK; LVPVGYGIK
	P43243	ITPENLPQILLQLK; EWSQHINGASHSR
	Q13907	AFSVFLFNTENK; IIAATFLFK; NVTLNPDPNEIK
	O14979	GFGFVLFK; QLAPLLPSLAPSSAR
	P27824	IPNPDFFEDLEPFR; TPELNLDQFHDK; GTLSGWILSK
PRM-MS: parallel reaction monitoring-based mass spectrometry; QconCAT: quantitative concatamer.

## Sheet: Table S3
Table S2 Major demographic and clinicopathological parameters of the 100 participants in this study and the serum levels of candidate biomarkers in these participants.
No.	Cohorts	Groups	Age, years	Sex	HBsAg	HCV antibody	BCLC stages	Serum concentrations of candidate protein biomarkers and AFP (ng/mL)*
								AKR1B10	CYBB	CANX	CTSA	CKAP4	PARP1	ASPH	NME1	AFP
1	DSC	HCC	52	Male	Positive	Negative	A	-	-	-	-	-	-	-	-	61
2	DSC	HCC	58	Male	Positive	Negative	C	-	-	-	-	-	-	-	-	11.4
3	DSC	HCC	39	Male	Positive	Negative	B	-	-	-	-	-	-	-	-	5.4
4	DSC	HCC	53	Male	Positive	Negative	A	-	-	-	-	-	-	-	-	4439
5	DSC	HCC	65	Male	Positive	Negative	A	-	-	-	-	-	-	-	-	0.9
6	DSC	HCC	53	Male	Positive	Negative	A	-	-	-	-	-	-	-	-	21
7	DSC	HCC	58	Male	Positive	Negative	A	-	-	-	-	-	-	-	-	12
8	DSC	HCC	48	Male	Positive	Negative	A	-	-	-	-	-	-	-	-	6.5
9	DSC	HCC	48	Male	Positive	Negative	A	-	-	-	-	-	-	-	-	37070
10	DSC	HCC	49	Female	Positive	Negative	C	-	-	-	-	-	-	-	-	14411
11	TVC	HCC	55	Male	Positive	Negative	A	-	-	-	-	-	-	-	-	14
12	TVC	HCC	53	Male	Positive	Negative	A	-	-	-	-	-	-	-	-	21
13	TVC	HCC	57	Male	Positive	Negative	A	-	-	-	-	-	-	-	-	232.5
14	TVC	HCC	49	Male	Positive	Negative	A	-	-	-	-	-	-	-	-	2500
15	TVC	HCC	42	Male	Positive	Negative	A	-	-	-	-	-	-	-	-	9.4
16	SVC1	NC	37	Male	Negative	Negative	-	0	182.892	17.6146	0.692012	84.4442	0.08322	0.16738	36.4688	2.101
17	SVC1	NC	41	Male	Negative	Negative	-	88.41	53.9864	19.3347	0.079397	91.9297	0.1355	0.284457	108.043	1.899
18	SVC1	NC	46	Male	Negative	Negative	-	0	0	16.1544	0.182513	94.6532	0.15131	0.171863	31.99	4.912
19	SVC1	NC	42	Male	Negative	Negative	-	0	34.1362	23.8704	0.686856	86.3309	0.05053	0.44885	61.7049	2.542
20	SVC1	NC	40	Female	Negative	Negative	-	0	25.4638	17.9459	0.350735	92.958	0.01043	0.854941	43.1869	4.111
21	SVC1	NC	42	Male	Negative	Negative	-	0	12.6282	21.9693	0.414512	79.6886	0.00792	0.39646	61.8771	2.898
22	SVC1	NC	54	Male	Negative	Negative	-	0	14.753	23.0519	0.464046	66.8053	0.03276	0.372167	65.1501	2.921
23	SVC1	NC	47	Male	Negative	Negative	-	30.03	76.5897	16.2873	0.7334	72.2346	0.02822	0.339296	59.7239	1.9
24	SVC1	LC	41	Male	Positive	Negative	-	0	83.4831	47.1252	0.483975	26.7487	0.12334	0.336344	101.755	7.42394
25	SVC1	LC	38	Male	Positive	Negative	-	56.17	97.4255	30.4974	0.187249	42.8472	0.00935	1.15787	91.5058	0
26	SVC1	LC	35	Male	Positive	Negative	-	11.23	76.5897	48.8935	0.503969	36.7254	0	0.517409	52.3167	8.03592
27	SVC1	LC	50	Male	Positive	Negative	-	0	104.475	22.6585	0.074758	13.079	0	0.483085	89.9555	2.66869
28	SVC1	LC	43	Male	Positive	Negative	-	201.66	145.399	23.2812	0.074758	54.4843	0	0.273297	58.8626	3.31987
29	SVC1	LC	37	Male	Positive	Negative	-	0	172.767	18.9714	0.630415	7.49604	0.04964	0.473733	46.546	3.96571
30	SVC1	LC	47	Male	Positive	Negative	-	0	56.2208	28.007	2.98413	14.9248	0.03571	1.39254	60.4129	1.68183
31	SVC1	LC	39	Male	Positive	Negative	-	237.66	200.833	26.1874	0.508978	24.5383	0.00828	0.381243	71.3514	1.01714
32	SVC1	HCC	47	Female	Positive	Negative	-	1956.28	81.1795	30.4007	1.38482	52.424	0.03698	0.158612	56.7955	39.9237
33	SVC1	HCC	58	Male	Positive	Negative	A	693.14	142.946	65.1965	8.85792	1.69265	0.03027	0.948093	49.4744	19.9481
34	SVC1	HCC	50	Male	Positive	Negative	B	59.21	97.4255	21.7065	1.82635	3.08585	0.03402	0.508047	50.7664	2.59449
35	SVC1	HCC	55	Male	Positive	Negative	B	565.63	47.3178	26.9681	1.60283	2.02238	0.11078	1.09944	108.732	563.416
36	SVC1	HCC	46	Male	Positive	Negative	A	801.24	283.68	39.8848	0.686856	5.92891	0.02179	0.932336	66.6143	96.3025
37	SVC1	HCC	55	Male	Positive	Negative	C	31.39	175.29	15.4893	1.49887	2.56187	0.00409	0.417928	76.8637	1343.54
38	SVC1	HCC	62	Male	Positive	Negative	A	1343.29	78.8817	23.6414	6.86144	25.2157	0	0.755326	104.942	2327.67
39	SVC1	HCC	51	Male	Positive	Negative	-	387.58	90.4284	46.2539	2.58671	34.4663	0.10779	0.533002	88.9219	3.19015
40	SVC2	NC	52	Male	Negative	Negative	-	0	-	-	0.374207	-	-	-	-	4.971
41	SVC2	NC	42	Male	Negative	Negative	-	0	-	-	0.303139	-	-	-	-	3.649
42	SVC2	NC	51	Male	Negative	Negative	-	0	-	-	0.252377	-	-	-	-	2.742
43	SVC2	NC	54	Female	Negative	Negative	-	0	-	-	0.262529	-	-	-	-	2.74
44	SVC2	NC	54	Male	Negative	Negative	-	0	-	-	0.38842	-	-	-	-	4.288
45	SVC2	NC	36	Male	Negative	Negative	-	0	-	-	0.447305	-	-	-	-	3.343
46	SVC2	NC	39	Male	Negative	Negative	-	0	-	-	0.230041	-	-	-	-	3.65
47	SVC2	NC	55	Male	Negative	Negative	-	0	-	-	0.38639	-	-	-	-	3.9612
48	SVC2	NC	37	Female	Negative	Negative	-	14.98	-	-	1.11534	-	-	-	-	1.17
49	SVC2	NC	52	Male	Negative	Negative	-	26.21	-	-	0.167096	-	-	-	-	0.209
50	SVC2	NC	37	Male	Negative	Negative	-	18.33	-	-	1.40367	-	-	-	-	1.041
51	SVC2	NC	47	Male	Negative	Negative	-	0	-	-	0.861527	-	-	-	-	1.362
52	SVC2	NC	42	Male	Negative	Negative	-	0	-	-	0.34578	-	-	-	-	0.461
53	SVC2	NC	44	Male	Negative	Negative	-	0	-	-	0.256438	-	-	-	-	0.273
54	SVC2	NC	44	Male	Negative	Negative	-	0	-	-	0.439183	-	-	-	-	0.397
55	SVC2	NC	40	Male	Negative	Negative	-	0	-	-	0.414817	-	-	-	-	0.27
56	SVC2	LC	39	Male	Positive	Negative	-	46.4	-	-	0.949555	-	-	-	-	1.01213
57	SVC2	LC	34	Male	Positive	Negative	-	0	-	-	0.074758	-	-	-	-	0.934724
58	SVC2	LC	51	Male	Positive	Negative	-	0	-	-	0.074758	-	-	-	-	1.247
59	SVC2	LC	39	Male	Positive	Negative	-	130.13	-	-	0.206232	-	-	-	-	0.682758
60	SVC2	LC	47	Male	Positive	Negative	-	128.29	-	-	0.074758	-	-	-	-	163.161
61	SVC2	LC	38	Male	Positive	Negative	-	61.1	-	-	0.748988	-	-	-	-	10
62	SVC2	LC	41	Female	Positive	Negative	-	0	-	-	0.292485	-	-	-	-	1.35017
63	SVC2	LC	41	Male	Positive	Negative	-	18.7	-	-	0.20148	-	-	-	-	0.871544
64	SVC2	LC	41	Female	Positive	Negative	-	117.75	-	-	0.61837	-	-	-	-	1.35715
65	SVC2	LC	37	Male	Positive	Negative	-	118.15	-	-	0.692542	-	-	-	-	318.144
66	SVC2	LC	49	Male	Positive	Negative	-	10.91	-	-	2.02538	-	-	-	-	26.9525
67	SVC2	LC	38	Male	Positive	Negative	-	0	-	-	0.631438	-	-	-	-	3.96571
68	SVC2	LC	45	Male	Positive	Negative	-	122.29	-	-	2.7576	-	-	-	-	0.682758
69	SVC2	LC	38	Male	Positive	Negative	-	0	-	-	0.671731	-	-	-	-	0.283462
70	SVC2	LC	44	Female	Positive	Negative	-	150.99	-	-	0.912196	-	-	-	-	45.3275
71	SVC2	LC	44	Male	Positive	Negative	-	83.03	-	-	0.55545	-	-	-	-	1.35017
72	SVC2	HCC	50	Male	Positive	Negative	A	330.35	-	-	1.14866	-	-	-	-	0.937733
73	SVC2	HCC	48	Male	Positive	Negative	A	0	-	-	1.23087	-	-	-	-	67.3786
74	SVC2	HCC	52	Male	Positive	Negative	B	365.88	-	-	0.898905	-	-	-	-	1.78
75	SVC2	HCC	60	Female	Positive	Negative	B	381.02	-	-	0.591459	-	-	-	-	89.904
76	SVC2	HCC	54	Male	Positive	Negative	C	170.57	-	-	0.63908	-	-	-	-	16.1901
77	SVC2	HCC	47	Female	Positive	Negative	C	124.36	-	-	0.794998	-	-	-	-	314.201
78	SVC2	HCC	61	Male	Positive	Negative	C	11.05	-	-	4.61892	-	-	-	-	332.309
79	SVC2	HCC	63	Male	Positive	Negative	-	562.2	-	-	6.674	-	-	-	-	6.18461
80	FUC	HCC	48	Male	Positive	Negative	A	284.43	-	-	-	-	-	-	-	15668.2
81	FUC	HCC	56	Female	Positive	Negative	A	7991.49	-	-	-	-	-	-	-	11044
82	FUC	HCC	65	Male	Positive	Negative	B	1511.47	-	-	-	-	-	-	-	17.34
83	FUC	HCC	58	Male	Positive	Negative	B	589.97	-	-	-	-	-	-	-	13.74
84	FUC	HCC	78	Female	Positive	Negative	B	3426.87	-	-	-	-	-	-	-	216.65
85	FUC	HCC	60	Female	Positive	Negative	B	243.75	-	-	-	-	-	-	-	128.65
86	FUC	HCC	67	Male	Positive	Negative	B	783.48	-	-	-	-	-	-	-	8.86
87	FUC	HCC	48	Male	Positive	Negative	B	340.76	-	-	-	-	-	-	-	7587.87
88	FUC	HCC	55	Male	Positive	Negative	B	409.5	-	-	-	-	-	-	-	3881.24
89	FUC	HCC	65	Male	Positive	Negative	B	49.47	-	-	-	-	-	-	-	1092.99
90	FUC	HCC	63	Male	Positive	Negative	B	302.94	-	-	-	-	-	-	-	14.47
91	FUC	HCC	55	Male	Positive	Negative	C	486.76	-	-	-	-	-	-	-	347.51
92	FUC	HCC	66	Male	Positive	Negative	B	64.2	-	-	-	-	-	-	-	1069.74
93	FUC	HCC	20	Male	Positive	Negative	B	2496.09	-	-	-	-	-	-	-	-
94	FUC	HCC	73	Male	Positive	Negative	B	1001.74	-	-	-	-	-	-	-	3.33
95	FUC	HCC	65	Female	Positive	Negative	A	556.73	-	-	-	-	-	-	-	4457.26
96	FUC	HCC	67	Male	Positive	Negative	C	414.53	-	-	-	-	-	-	-	16298.8
97	FUC	HCC	59	Male	Positive	Negative	B	208.71	-	-	-	-	-	-	-	33.35
98	FUC	HCC	54	Male	Positive	Negative	B	2428.45	-	-	-	-	-	-	-	35.85
99	FUC	HCC	51	Male	Positive	Negative	A	0	-	-	-	-	-	-	-	12.13
100	FUC	HCC	69	Male	Positive	Negative	A	851.99	-	-	-	-	-	-	-	3004.85
*The serum concentrations of candidate biomarkers were determined by the enzyme-linked immunosorbent assays. AKR1B10: aldo-keto reductase family 1 member B10; ASPH: aspartate beta-hydroxylase; BCLC: Barcelona Clinic Liver Cancer stage; CANX: calnexin; CYBB: cytochrome b-245 beta chain; CKAP4: cytoskeleton associated protein 4; CTSA: cathepsin A; DSC, discovery cohort; FUC, follow-up cohort; HBsAg…

## Sheet: Table S4
Table S4 The 183 differentially expressed proteins identified in the discovery cohort by iTRAQ-based proteomic analyses.
ID	UniProt	Symbols	Proteins name	log2(HCC/Adj)	P values	Benjamin-Hochberg adjusted P values	Literatures*	Potential biomarkers#
1	O60218	AKR1B10	Aldo-keto reductase family 1 member B10	5.70016	0.00195312	0.0289033	[1, 2]	Yes
2	P16949	STMN1	Stathmin 1	4.88197	0.00195312	0.0289033	[3]	Yes
3	P08579	SNRPB2	Small nuclear ribonucleoprotein polypeptide B2	4.58637	0.00195312	0.0289033	-	Yes
4	Q14978	NOLC1	Nucleolar and coiled-body phosphoprotein 1	3.84401	0.00195312	0.0289033	[4]	Yes
5	P04839	CYBB	Cytochrome b-245 beta chain	3.64364	0.00585938	0.0414969	-	Yes
6	Q9BTT0	ANP32E	Acidic nuclear phosphoprotein 32 family member E	3.51164	0.00195312	0.0289033	-	Yes
7	P27824	CANX	Calnexin	3.37556	0.00195312	0.0289033	[5]	Yes
8	P37108	SRP14	Signal recognition particle 14	3.3691	0.00390625	0.0352095	-	Yes
9	P19338	NCL	Nucleolin	3.30613	0.00585938	0.0414969	-	Yes
10	P28799	GRN	Granulin precursor	3.01377	0.00195312	0.0289033	[6]	Yes
11	P84103	SRSF3	Serine and arginine rich splicing factor 3	2.94702	0.00390625	0.0352095	-	Yes
12	P55081	MFAP1	Microfibril associated protein 1	2.86965	0.00390625	0.0352095	-	Yes
13	P36955	SERPINF1	Serpin family F member 1	2.59533	0.00195312	0.0289033	[7]	Yes
14	Q9UK76	JPT1	Jupiter microtubule associated homolog 1	2.57137	0.00195312	0.0289033	-	Yes
15	P60002	ELOF1	Elongation factor 1 homolog	2.43467	0.00195312	0.0289033	[8]	Yes
16	P10619	CTSA	Cathepsin A	2.43363	0.00585938	0.0414969	-	Yes
17	Q07065	CKAP4	Cytoskeleton associated protein 4	2.36514	0.00390625	0.0352095	[9]	Yes
18	P21796	VDAC1	Voltage dependent anion channel 1	2.35692	0.00195312	0.0289033	-	Yes
19	Q9GZT9	EGLN1	Egl-9 family hypoxia inducible factor 1	2.31324	0.00195312	0.0289033	[10]	Yes
20	P33240	CSTF2	Cleavage stimulation factor subunit 2	2.31045	0.00195312	0.0289033	-	Yes
21	Q04837	SSBP1	Single stranded DNA binding protein 1	2.28277	0.00585938	0.0414969	-	Yes
22	P09874	PARP1	Poly(ADP-ribose) polymerase 1	2.18875	0.00585938	0.0414969	[10]	Yes
23	P29692	EEF1D	Eukaryotic translation elongation factor 1 delta	2.17168	0.00195312	0.0289033	[11]	Yes
24	Q12797	ASPH	Aspartate beta-hydroxylase	2.16404	0.00195312	0.0289033	[10]	Yes
25	P07910	HNRNPC	Heterogeneous nuclear ribonucleoprotein C	2.10098	0.00390625	0.0352095	[12]	Yes
26	Q15369	ELOC	Elongin C	2.09864	0.00390625	0.0352095	-	Yes
27	P55209	NAP1L1	Nucleosome assembly protein 1 like 1	2.07377	0.00390625	0.0352095	-	Yes
28	O75367	H2AFY	Macroh2a.1 histone	2.06876	0.00390625	0.0352095	[10]	Yes
29	P27348	YWHAQ	Tyrosine 3-monooxygenase/tryptophan 5-monooxygenase activation protein theta	2.06449	0.00585938	0.0414969	[10]	Yes
30	P24534	EEF1B2	Eukaryotic translation elongation factor 1 beta 2	2.03592	0.00585938	0.0414969	-	Yes
31	P43243	MATR3	Matrin 3	2.02531	0.00195312	0.0289033	[10]	Yes
32	P52815	MRPL12	Mitochondrial ribosomal protein L12	2.02293	0.00390625	0.0352095	[13]	Yes
33	Q13907	IDI1	Isopentenyl-diphosphate delta isomerase 1	2.02236	0.00585938	0.0414969	-	Yes
34	P08238	HSP90AB1	Heat shock protein 90 alpha family class B member 1	2.02159	0.00585938	0.0414969	[10]	Yes
35	O14979	HNRNPDL	Heterogeneous nuclear ribonucleoprotein D like	1.992	0.00195312	0.0289033	-	Yes
36	O75531	BANF1	Barrier to autointegration factor 1	1.96715	0.00585938	0.0414969	-	No
37	P61758	VBP1	VHL binding protein 1	1.96138	0.00390625	0.0352095	-	No
38	Q13185	CBX3	Chromobox 3	1.93226	0.00195312	0.0289033	-	No
39	Q96M27	PRRC1	Proline rich coiled-coil 1	1.92688	0.00195312	0.0289033	-	No
40	P63104	YWHAZ	Tyrosine 3-monooxygenase/tryptophan 5-monooxygenase activation protein zeta	1.92334	0.00390625	0.0352095	[8]	Yes
41	P98160	HSPG2	Heparan sulfate proteoglycan 2	1.92003	0.00390625	0.0352095	[8, 10]	Yes
42	P31948	STIP1	Stress induced phosphoprotein 1	1.90342	0.00195312	0.0289033	[10, 11]	Yes
43	Q15366	PCBP2	Poly(rc) binding protein 2	1.86079	0.00390625	0.0352095	[10]	Yes
44	Q92665	MRPS31	Mitochondrial ribosomal protein S31	1.84047	0.00195312	0.0289033	-	No
45	P46782	RPS5	Ribosomal protein S5	1.82363	0.00390625	0.0352095	-	No
46	Q15181	PPA1	Inorganic pyrophosphatase 1	1.8211	0.00195312	0.0289033	[8, 10]	Yes
47	P22392	NME2	NME/NM23 nucleoside diphosphate kinase 2	1.78067	0.00585938	0.0414969	[8, 10]	Yes
48	O43852	CALU	Calumenin	1.77488	0.00585938	0.0414969	[10]	Yes
49	Q9Y5S9	RBM8A	RNA binding motif protein 8A	1.75774	0.00585938	0.0414969	-	No
50	P61978	HNRNPK	Heterogeneous nuclear ribonucleoprotein K	1.75461	0.00195312	0.0289033	[10, 14]	Yes
51	Q9UBB4	ATXN10	Ataxin 10	1.73128	0.00390625	0.0352095	-	No
52	Q9BRJ6	C7orf50	Chromosome 7 open reading frame 50	1.72916	0.00195312	0.0289033	-	No
53	Q15370	ELOB	Elongin B	1.72825	0.00195312	0.0289033	-	No
54	P55145	MANF	Mesencephalic astrocyte derived neurotrophic factor	1.67105	0.00195312	0.0289033	-	No
55	P07900	HSP90AA1	Heat shock protein 90 alpha family class A member 1	1.6656	0.00195312	0.0289033	[15]	Yes
56	Q9UQ80	PA2G4	Proliferation-associated 2G4	1.63153	0.00195312	0.0289033	-	No
57	Q9Y3D9	MRPS23	Mitochondrial ribosomal protein S23	1.56818	0.00390625	0.0352095	-	No
58	Q9HB71	CACYBP	Calcyclin binding protein	1.5468	0.00195312	0.0289033	-	No
59	P39060	COL18A1	Collagen type XVIII alpha 1 chain	1.51469	0.00195312	0.0289033	-	No
60	Q08J23	NSUN2	NOP2/Sun RNA methyltransferase 2	1.51235	0.00195312	0.0289033	-	No
61	Q13283	G3BP1	G3BP stress granule assembly factor 1	1.49498	0.00390625	0.0352095	-	No
62	Q9Y2Q9	MRPS28	Mitochondrial ribosomal protein S28	1.49198	0.00195312	0.0289033	-	No
63	Q9H6F5	CCDC86	Coiled-coil domain containing 86	1.49055	0.00390625	0.0352095	-	No
64	P23246	SFPQ	Splicing factor proline and glutamine rich	1.49021	0.00195312	0.0289033	-	No
65	P62314	SNRPD1	Small nuclear ribonucleoprotein D1 polypeptide	1.48777	0.00195312	0.0289033	-	No
66	O00299	CLIC1	Chloride intracellular channel 1	1.48751	0.00390625	0.0352095	[8, 10]	Yes
67	Q92945	KHSRP	KH-type splicing regulatory protein	1.45384	0.00390625	0.0352095	[10]	Yes
68	Q8WXF1	PSPC1	Paraspeckle component 1	1.4503	0.00390625	0.0352095	-	No
69	O60506	SYNCRIP	Synaptotagmin binding cytoplasmic RNA interacting protein	1.41762	0.00585938	0.0414969	-	No
70	Q9NX55	HYPK	Huntingtin interacting protein K	1.39192	0.00195312	0.0289033	-	No
71	Q9H9J2	MRPL44	Mitochondrial ribosomal protein L44	1.38563	0.00195312	0.0289033	-	No
72	P23528	CFL1	Cofilin 1	1.38069	0.00585938	0.0414969	[10]	Yes
73	O95881	TXNDC12	Thioredoxin domain containing 12	1.33645	0.00195312	0.0289033	-	No
74	Q9BSD7	NTPCR	Nucleoside-triphosphatase, cancer-related	1.33467	0.00195312	0.0289033	-	No
75	P51149	RAB7A	RAB7A, member RAS oncogene family	1.28524	0.00195312	0.0289033	-	No
76	Q16630	CPSF6	Cleavage and polyadenylation specific factor 6	1.27375	0.00585938	0.0414969	-	No
77	Q9UBS4	DNAJB11	Dnaj heat shock protein family (Hsp40) member B11	1.24382	0.00195312	0.0289033	-	No
78	Q13151	HNRNPA0	Heterogeneous nuclear ribonucleoprotein A0	1.2143	0.00195312	0.0289033	-	No
79	Q14444	CAPRIN1	Cell cycle associated protein 1	1.21185	0.00390625	0.0352095	-	No
80	P56537	EIF6	Eukaryotic translation initiation factor 6	1.20464	0.00390625	0.0352095	-	No
81	Q9UHV9	PFDN2	Prefoldin subunit 2	1.2032	0.00390625	0.0352095	[11]	Yes
82	Q9NS69	TOMM22	Translocase of outer mitochondrial membrane 22	1.1885	0.00585938	0.0414969	-	No
83	P62316	SNRPD2	Small nuclear ribonucleoprotein D2 polypeptide	1.17819	0.00585938	0.0414969	-	No
84	Q07666	KHDRBS1	KH RNA binding domain containing, signal transduction associated 1	1.17389	0.00195312	0.0289033	-	No
85	Q13951	CBFB	Core-binding factor subunit beta	1.15393	0.00195312	0.0289033	-	No
86	P15531	NME1	NME/NM23 nucleoside diphosphate kinase 1	1.14882	0.00195312	0.0289033	[11, 16]	Yes
87	Q9Y3E2	BOLA1	Bola family member 1	1.13627	0.00195312	0.0289033	-	Yes
88	Q9NQP4	PFDN4	Prefoldin subunit 4	1.13398	0.00390625	0.0352095	-	No
89	Q15185	PTGES3	Prostaglandin E synthase 3	1.12677	0.00195312	0.0289033	-	No
90	Q8WWM7	ATXN2L	Ataxin 2 like	1.12521	0.00390625	0.0352095	-	No
91	Q9UMY4	SNX12	Sorting nexin 12	1.12289	0.00195312	0.0289033	-	No
92	Q15233	NONO	Non-POU domain containing octamer binding	1.12272	0.00195312	0.0289033	-	No
93	P82664	MRPS10	Mitochondrial ribosomal protein S10	1.12143	0.00390625	0.0352095	-	No
94	Q99614	TTC1	Tetratricopeptide repeat domain 1	1.11618	0.00390625	0.0352095	-	No
95	Q9BUP3	HTATIP2	HIV-1 Tat interactive protein 2	1.11336	0.00390625	0.0352095	-	No
96	Q99848	EBNA1BP2	EBNA1 binding protein 2	1.10779	0.00195312	0.0289033	-	No
97	P62993	GRB2	Growth factor receptor bound protein 2	1.09105	0.00195312	0.0289033	-	No
98	Q99459	CDC5L	Cell division cycle 5 like	1.08508	0.00195312	0.0289033	-	No
99	P83916	CBX1	Chromobox 1	1.05461	0.00585938	0.0414969	-	No
100	Q04323	UBXN1	UBX domain protein 1	1.0434	0.00195312	0.0289033	-	No
101	P41236	PPP1R2	Protein phosphatase 1 regulatory inhibitor subunit 2	1.01758	0.00195312	0.0289033	-	No
102	P40222	TXLNA	Taxilin alpha	1.00471	0.00390625	0.0352095	-	No
103	O60493	SNX3	Sorting nexin 3	-1.0061	0.00585938	0.0414969	-	No
104	P55789	GFER	Growth factor, augmenter of liver regeneration	-1.00649	0.00390625	0.0352095	-	No
105	Q14032	BAAT	Bile acid-coa:amino acid N-acyltransferase	-1.00652	0.00390625	0.0352095	-	No
106	Q02252	ALDH6A1	Aldehyde dehydrogenase 6 family member A1	-1.00922	0.00585938	0.0414969	-	No
107	P0C0L4	C4A	Complement C4A (Rodgers blood group)	-1.03058	0.00195312	0.0289033	-	No
108	Q56VL3	OCIAD2	OCIA domain containing 2	-1.04021	0.00195312	0.0289033	-	No
109	P56385	ATP5ME	ATP synthase membrane subunit e	-1.0411	0.00195312	0.0289033	-	No
110	P30043	BLVRB	Biliverdin reductase B	-1.04739	0.00195312	0.0289033	-	No
111	P08263	GSTA1	Glutathione S-transferase alpha 1	-1.07163	0.00195312	0.0289033	-	No
112	P51648	ALDH3A2	Aldehyde dehydrogenase 3 family member A2	-1.07306	0.00585938	0.0414969	-	No
113	P04040	CAT	Catalase	-1.07515	0.00390625	0.0352095	-	No
114	P07902	GALT	Galactose-1-phosphate uridylyltransferase	-1.0767	0.00195312	0.0289033	-	No
115	Q9Y2D5	AKAP2	PALM2 and AKAP2 fusion	-1.09976	0.00195312	0.0289033	-	No
116	P08294	SOD3	Superoxide dismutase 3	-1.10412	0.00195312	0.0289033	-	No
117	O95154	AKR7A3	Aldo-keto reductase family 7 member A3	-1.10429	0.00585938	0.0414969	-	No
118	Q96HR9	REEP6	Receptor accessory protein 6	-1.10706	0.00195312	0.0289033	-	No
119	O75489	NDUFS3	NADH:ubiquinone oxidoreductase core subunit S3	-1.10855	0.00390625	0.0352095	-	No
120	O76054	SEC14L2	SEC14 like lipid binding 2	-1.14114	0.00390625	0.0352095	-	No
121	Q96KP4	CNDP2	Carnosine dipeptidase 2	-1.16074	0.00390625	0.0352095	-	No
122	P07203	GPX1	Glutathione peroxidase 1	-1.16887	0.00195312	0.0289033	-	No
123	Q9NQR4	NIT2	Nitrilase family member 2	-1.18017	0.00195312	0.0289033	-	No
124	Q16851	UGP2	UDP-glucose pyrophosphorylase 2	-1.18511	0.00585938	0.0414969	-	No
125	P32754	HPD	4-hydroxyphenylpyruvate dioxygenase	-1.18822	0.00585938	0.0414969	-	No
126	Q9H0E2	TOLLIP	Toll interacting protein	-1.1956	0.00390625	0.0352095	-	No
127	Q96IU4	ABHD14B	Abhydrolase domain containing 14B	-1.1957	0.00195312	0.0289033	-	No
128	Q00796	SORD	Sorbitol dehydrogenase	-1.19632	0.00585938	0.0414969	-	No
129	P24298	GPT	Glutamic--pyruvic transaminase	-1.22502	0.00390625	0.0352095	-	No
130	Q9HBI6	CYP4F11	Cytochrome P450 family 4 subfamily F member 11	-1.2271	0.00390625	0.0352095	-	No
131	A2VDF0	FUOM	Fucose mutarotase	-1.24605	0.00585938	0.0414969	-	No
132	O95810	CAVIN2	Caveolae associated protein 2	-1.26266	0.00390625	0.0352095	-	No
133	Q9H2A2	ALDH8A1	Aldehyde dehydrogenase 8 family member A1	-1.26582	0.00195312	0.0289033	-	No
134	Q9UBQ7	GRHPR	Glyoxylate and hydroxypyruvate reductase	-1.28839	0.00195312	0.0289033	-	No
135	P14621	ACYP2	Acylphosphatase 2	-1.29418	0.00195312	0.0289033	-	No
136	O94811	TPPP	Tubulin polymerization promoting protein	-1.30063	0.00195312	0.0289033	-	No
137	P49888	SULT1E1	Sulfotransferase family 1E member 1	-1.31678	0.00390625	0.0352095	-	No
138	P09110	ACAA1	Acetyl-coa acyltransferase 1	-1.32488	0.00390625	0.0352095	-	No
139	Q96GK7	FAHD2A	Fumarylacetoacetate hydrolase domain containing 2A	-1.3254	0.00585938	0.0414969	-	No
140	Q6P1N0	CC2D1A	Coiled-coil and C2 domain containing 1A	-1.35183	0.00195312	0.0289033	-	No
141	Q6XQN6	NAPRT	Nicotinate phosphoribosyltransferase	-1.37081	0.00585938	0.0414969	-	No
142	P31937	HIBADH	3-hydroxyisobutyrate dehydrogenase	-1.37374	0.00195312	0.0289033	-	No
143	P12694	BCKDHA	Branched chain keto acid dehydrogenase E1 subunit alpha	-1.3787	0.00195312	0.0289033	-	No
144	P00167	CYB5A	Cytochrome b5 type A	-1.39201	0.00195312	0.0289033	-	No
145	P02792	FTL	Ferritin light chain	-1.39707	0.00585938	0.0414969	-	No
146	P30042	ES1	Glutamine amidotransferase like class 1 domain containing 3A	-1.41221	0.00195312	0.0289033	-	No
147	P35914	HMGCL	3-hydroxy-3-methylglutaryl-coa lyase	-1.41861	0.00390625	0.0352095	-	No
148	P51857	AKR1D1	Aldo-keto reductase family 1 member D1	-1.42432	0.00195312	0.0289033	-	No
149	Q9BTZ2	DHRS4	Dehydrogenase/reductase 4	-1.42489	0.00390625	0.0352095	-	No
150	P24844	MYL9	Myosin light chain 9	-1.42917	0.00390625	0.0352095	-	No
151	P54868	HMGCS2	3-hydroxy-3-methylglutaryl-coa synthase 2	-1.43302	0.00195312	0.0289033	-	No
152	P21549	AGXT	Alanine--glyoxylate and serine--pyruvate aminotransferase	-1.43993	0.00195312	0.0289033	-	No
153	Q03154	ACY1	Aminoacylase 1	-1.45019	0.00195312	0.0289033	-	No
154	Q9UN36	NDRG2	NDRG family member 2	-1.46035	0.00390625	0.0352095	-	No
155	Q9UJM8	HAO1	Hydroxyacid oxidase 1	-1.46777	0.00195312	0.0289033	-	No
156	P50053	KHK	Ketohexokinase	-1.48084	0.00195312	0.0289033	-	No
157	Q9UBV8	PEF1	Penta-EF-hand domain containing 1	-1.48679	0.00195312	0.0289033	-	No
158	Q16822	PCK2	Phosphoenolpyruvate carboxykinase 2, mitochondrial	-1.49134	0.00195312	0.0289033	-	No
159	P34896	SHMT1	Serine hydroxymethyltransferase 1	-1.50176	0.00195312	0.0289033	-	No
160	Q93099	HGD	Homogentisate 1,2-dioxygenase	-1.558	0.00390625	0.0352095	-	No
161	Q9NVS9	PNPO	Pyridoxamine 5'-phosphate oxidase	-1.56746	0.00195312	0.0289033	-	No
162	P17516	AKR1C4	Aldo-keto reductase family 1 member C4	-1.6404	0.00195312	0.0289033	-	No
163	P22033	MMUT	Methylmalonyl-coa mutase	-1.69503	0.00195312	0.0289033	-	No
164	Q06278	AOX1	Aldehyde oxidase 1	-1.70062	0.00195312	0.0289033	-	No
165	Q15067	ACOX1	Acyl-coa oxidase 1	-1.71787	0.00195312	0.0289033	-	No
166	P34913	EPHX2	Epoxide hydrolase 2	-1.81774	0.00195312	0.0289033	-	No
167	Q93088	BHMT	Betaine--homocysteine S-methyltransferase	-1.81944	0.00195312	0.0289033	-	No
168	P07327	ADH1A	Alcohol dehydrogenase 1A (class I), alpha polypeptide	-1.82088	0.00390625	0.0352095	-	No
169	P80404	ABAT	4-aminobutyrate aminotransferase	-1.85274	0.00195312	0.0289033	-	No
170	Q14749	GNMT	Glycine N-methyltransferase	-1.94937	0.00195312	0.0289033	-	No
171	P50225	SULT1A1	Sulfotransferase family 1A member 1	-2.00689	0.00195312	0.0289033	-	No
172	P09467	FBP1	Fructose-bisphosphatase 1	-2.01898	0.00195312	0.0289033	-	No
173	Q6IB77	GLYAT	Glycine-N-acyltransferase	-2.06464	0.00195312	0.0289033	-	No
174	P30084	ECHS1	Enoyl-coa hydratase, short chain 1	-2.08042	0.00195312	0.0289033	-	No
175	Q86WU2	LDHD	Lactate dehydrogenase D	-2.20633	0.00195312	0.0289033	-	No
176	P00966	ASS1	Argininosuccinate synthase 1	-2.34632	0.00195312	0.0289033	-	No
177	A6NLP5	TTC36	Tetratricopeptide repeat domain 36	-2.35562	0.00195312	0.0289033	-	No
178	P00480	OTC	Ornithine carbamoyltransferase	-2.36173	0.00195312	0.0289033	-	No
179	Q9UFG5	C19orf25	Chromosome 19 open reading frame 25	-2.38481	0.00390625	0.0352095	-	No
180	O43708	GSTZ1	Glutathione S-transferase zeta 1	-2.52257	0.00195312	0.0289033	-	No
181	P00326	ADH1C	Alcohol dehydrogenase 1C (class I), gamma polypeptide	-2.55133	0.00195312	0.0289033	-	No
182	P08319	ADH4	Alcohol dehydrogenase 4 (class II), pi polypeptide	-2.60298	0.00195312	0.0289033	-	No
183	P00918	CA2	Carbonic anhydrase 2	-2.64284	0.00195312	0.0289033	-	No
A total of 10 paired HCC tissues and adjacent non-tumor liver tissues from HCC patients were analyzed by the iTRAQ-based proteomic approach in the discovery cohort. Differentially expressed proteins were defined as proteins with log2-transformed fold-change (HCC/Adj) ≥ 1 or ≤ -1, and an Benjamin-Hochberg adjusted P value < 0.05 (Wilcoxon signed-rank test). Adj: adjacent non-tumor liver tissues; H…
References: 1. Matkowskyj, K. A. et al. Aldoketoreductase family 1B10 (AKR1B10) as a biomarker to distinguish hepatocellular carcinoma from benign liver lesions. Hum. Pathol. 45, 834-843, doi:10.1016/j.humpath.2013.12.002 (2014). 2. Wang, J., Zhou, Y., Fei, X., Chen, X. & Chen, Y. Biostatistics mining associated method identifies AKR1B10 enhancing hepatocellular carcinoma cell growth and degenera…

## Sheet: Table S5
Table S5 The PRM-MS results of the 50 potential biomarkers in the tissue validation cohort.
ID	UniProt	Symbols	Log2(HCC/Adj) for each participant in the tissue validation cohort					Percentage of participants with Log2(HCC/Adj) ≥ 1 (%)	Subcellular Location*	Candidate serum biomarkers	Vendor#	Catalog number
			P1	P2	P3	P4	P5
1	O60218	AKR1B10	> 6.644	> 6.644	> 6.644	> 6.644	> 6.644	100	Secretory	Yes	Novus Biologicals, Proteintech	Antibody pair: H00057016-M03 for capture antibody; 18252-1-AP for detector antibody
2	P16949	STMN1	-0.515	1.748	3.469	-1.396	> 6.644	60	-	No	-	-
3	P08579	SNRPB2	0.151	> 6.644	> 6.644	> 6.644	> 6.644	80	Intracellular	No	-	-
4	Q14978	NOLC1	0.642	> 6.644	> 6.644	> 6.644	> 6.644	80	Intracellular	No	-	-
5	P04839	CYBB	1.124	> 6.644	-	> 6.644	> 6.644	80	Membrane	Yes	Novus Biologicals, Proteintech	Antibody pair: NBP1-41012 for capture antibody; 19013-1-AP for detector antibody
6	Q9BTT0	ANP32E	1.744	> 6.644	1.091	3.18	> 6.644	100	Intracellular	No	-	-
7	P27824	CANX	> 6.644	1.748	> 6.644	> 6.644	> 6.644	100	Membrane	Yes	Aviva Systems Biology	OKCD00229
8	P37108	SRP14	> 6.644	0.333	0.299	1.356	> 6.644	60	-	No	-	-
9	P19338	NCL	1.189	1.628	-	> 6.644	2.287	80	Intracellular	No	-	-
10	P28799	GRN	0.642	> 6.644	> 6.644	-0.761	> 6.644	60	-	No	-	-
11	P84103	SRSF3	0.595	0.251	0.604	0.227	0.299	0	-	No	-	-
12	P55081	MFAP1	> 6.644	-	-	-	-	20	-	No	-	-
13	Q9Y3E2	BOLA1	0.333	-0.761	2.087	-1.358	2.521	40	-	No	-	-
14	P36955	SERPINF1	1.124	0.444	0.098	> 6.644	3.254	60	-	No	-	-
15	Q9UK76	JPT1	-	-	-	-	-	0	-	No	-	-
16	P60002	ELOF1	-	-	-	-	-	0	-	No	-	-
17	P10619	CTSA	-	> 6.644	> 6.644	1	> 6.644	80	Membrane	Yes	Aviva Systems Biology	OKEH01165
18	Q07065	CKAP4	1.157	0.422	> 6.644	3.436	2.091	80	Membrane	Yes	Aviva Systems Biology	OKCA01191
19	P21796	VDAC1	2.86	2.501	1.395	> 6.644	2.709	100	Intracellular	No	-	-
20	P33240	CSTF2	0.401	> 6.644	> 6.644	> 6.644	> 6.644	80	Intracellular	No	-	-
21	Q9GZT9	EGLN1	0.345	-0.059	> 6.644	> 6.644	> 6.644	60	-	No	-	-
22	Q04837	SSBP1	> 6.644	-0.434	3.027	1.014	> 6.644	80	Intracellular	No	-	-
23	P09874	PARP1	> 6.644	> 6.644	3.319	1.971	> 6.644	100	Membrane	Yes	Aviva Systems Biology	OKEH00674
24	Q12797	ASPH	> 6.644	0.345	1.454	1.934	2.381	80	Membrane	Yes	Aviva Systems Biology	OKEH04669
25	P29692	EEF1D	0.227	> 6.644	> 6.644	1.82	> 6.644	80	Intracellular	No	-	-
26	Q15369	ELOC	2.561	1.604	0.971	-1.515	2.081	60	-	No	-	-
27	P07910	HNRNPC	> 6.644	> 6.644	> 6.644	> 6.644	> 6.644	100	Intracellular	No	-	-
28	O75367	H2AFY	> 6.644	0.595	0.202	-2.396	0.748	20	-	No	-	-
29	P55209	NAP1L1	> 6.644	2.508	1.96	> 6.644	> 6.644	100	Intracellular	No	-	-
30	P27348	YWHAQ	0.31	> 6.644	1.138	> 6.644	> 6.644	80	Intracellular	No	-	-
31	P24534	EEF1B2	0.07	1.7	1.585	> 6.644	1.88	80	Intracellular	No	-	-
32	P52815	MRPL12	2.718	> 6.644	-	> 6.644	> 6.644	80	Intracellular	No	-	-
33	P08238	HSP90AB1	0.669	> 6.644	1.975	> 6.644	> 6.644	80	Intracellular	No	-	-
34	Q13907	IDI1	> 6.644	0.506	1.257	> 6.644	2.223	80	Intracellular	No	-	-
35	P43243	MATR3	> 6.644	> 6.644	2.025	2.462	> 6.644	100	Intracellular	No	-	-
36	O14979	HNRNPDL	0.807	1.888	1.7	1.395	1.74	80	Intracellular	No	-	-
37	P98160	HSPG2	0.774	> 6.644	> 6.644	0.575	> 6.644	60	-	No	-	-
38	P63104	YWHAZ	2.888	> 6.644	4.109	1.642	> 6.644	100	Intracellular	No	-	-
39	P31948	STIP1	0.454	> 6.644	> 6.644	> 6.644	> 6.644	80	Intracellular	No	-	-
40	Q15366	PCBP2	1.227	> 6.644	> 6.644	> 6.644	> 6.644	100	Intracellular	No	-	-
41	Q15181	PPA1	0.454	> 6.644	0.322	1.585	1.884	60	-	No	-	-
42	O43852	CALU	0.516	1.305	1.245	> 6.644	2.087	80	Intracellular	No	-	-
43	P61978	HNRNPK	> 6.644	> 6.644	1.82	> 6.644	> 6.644	100	Intracellular	No	-	-
44	P22392	NME2	> 6.644	> 6.644	2.029	0.986	> 6.644	80	Intracellular	No	-	-
45	P07900	HSP90AA1	0.163	1.367	> 6.644	0.39	1.084	60	-	No	-	-
46	O00299	CLIC1	2.846	5.545	1.339	1.642	2.387	100	Intracellular	No	-	-
47	Q92945	KHSRP	0.151	> 6.644	> 6.644	0.322	0.832	40	-	No	-	-
48	P23528	CFL1	-0.105	-1.029	1.151	> 6.644	0.748	40	-	No	-	-
49	Q9UHV9	PFDN2	> 6.644	> 6.644	> 6.644	-0.667	> 6.644	80	Intracellular	No	-	-
50	P15531	NME1	> 6.644	> 6.644	> 6.644	-1.184	> 6.644	80	Membrane	Yes	Aviva Systems Biology	OKEH02350
The tissue validation cohort included the paired HCC tissues and adjacent non-tumor liver tissues from 5 HCC patients (P1-P5). *Only proteins with Log2-transformed fold-change(HCC/Adj) ≥ 1 in ≥ 4 patients were used to look up subcellular locations from the GeneCard database and the human protein atlas (HPA) database. #The assays for the candidate serum biomarkers. Adj: adjacent non-tumor liver ti…

## Sheet: Table S6
Table S6 Summary of the serum levels of the 8 candidate biomarkers and AFP in the serum validation cohort 1.
ID	Symbols	Median (min-max) (ng/mL)
		NC (n = 8)	LC (n = 8)	HCC (n = 8)
1	AKR1B10	0.000 (0.000-88.410)	5.615 (0.000-237.700)	629.400 (31.390-1,956.000)*,#
2	CYBB	29.800 (0.000-182.900)	101.000 (56.220-200.800)*	93.930 (47.320-283.700)*
3	CANX	18.640 (16.150-23.870)	27.100 (18.970-48.890)*	28.680 (15.490-65.200)*
4	CTSA	0.439 (0.079-0.733)	0.494 (0.075-2.984)	1.715 (0.686-8.858)*,#
5	CKAP4	85.390 (66.810-94.650)	25.640 (7.496-54.480)*	4.507 (1.693-52.420)*
6	PARP1	0.042 (0.008-0.151)	0.088 (0.000-0.123)	0.032 (0.000-0.111)
7	ASPH	0.356 (0.167-0.855)	0.478 (0.273-1.393)	0.644 (0.158-1.099)*
8	NME1	60.710 (31.990-108.000)	65.880 (46.550-101.800)	71.740 (49.470-108.700)
9	AFP	2.700 (1.900-4.900)	2.994 (0.000-8.036)	68.110 (2.594-2,328.000)*,#
The serum levels of candidate biomarkers and AFP were tested by enzyme-linked immunosorbent assays. Mann-Whitney test was used to compare the protein levels between different groups. *P < 0.05 when being compared with NC; #P < 0.05 when being compared with LC. AKR1B10: aldo-keto reductase family 1 member B10; ASPH: aspartate beta-hydroxylase; CANX: calnexin; CYBB: cytochrome b-245 beta chain; CKA…

## Sheet: Table S7
Table S7 The serum levels of AKR1B10 and AFP in the follow-up cohort.
Sample ID	AKR1B10 (ng/mL)										AFP (ng/mL)
	Before surgery	Days after surgery							Colum plots showing the change pattern#		Before surgery	Days after surgery							Colum plots showing the change pattern#
		1	2	3	4	5	6	7				1	2	3	4	5	6	7
HCC01	284.43	266.18	-	-	-	-	-	-			15668.2	1.97	-	-	-	-	-	-
HCC02	7991.49	8242.9	-	-	-	-	-	-			11044	6.23	-	-	-	-	-	-
HCC03	1511.47	1008.45	-	935.55	-	-	711.02	-			17.34	2.66	-	40.45	-	-	8.48	-
HCC04	589.97	699.18	-	-	-	-	-	-			13.74	9.25	-	-	-	-	-	-
HCC05	3426.87	2276.91	-	-	-	-	-	-			216.65	19.13	-	-	-	-	-	-
HCC06	243.75	414.53	149.96	-	-	-	-	-			128.65	10.81	4.06	-	-	-	-	-
HCC07	783.48	658.25	-	-	-	208.71	-	-			8.86	13.22	-	-	-	3.35	-	-
HCC08	340.76	-	-	-	-	-	312.3	326.45			7587.87	-	-	-	-	-	1202.48	640.21
HCC09	409.5	379.64	-	-	-	-	-	-			3881.24	1546.15	-	-	-	-	-	-
HCC10	49.47	17.29	-	-	-	-	-	-			1092.99	4398.7	-	-	-	-	-	-
HCC11	302.94	195.85	-	-	-	141.83	-	-			14.47	27.01	-	-	-	16.15	-	-
HCC12	486.76	635.23	-	-	-	-	-	-			347.51	949.08	-	-	-	-	-	-
HCC13	64.2	42.2	-	-	-	-	-	-			1069.74	4550.88	-	-	-	-	-	-
HCC14	2496.09	1253.73	-	-	1746.45	-	-	-			-	6.61	-	-	9.76	-	-	-
HCC15	1001.74	350.38	-	-	-	335.97	-	-			3.33	4.52	-	-	-	7.65	-	-
HCC16	556.73	243.75	-	-	-	-	-	-			4457.26	887.22	-	-	-	-	-	-
HCC17	414.53	270.72	-	-	-	-	-	-			16298.8	6138.06	-	-	-	-	-	-
HCC18	208.71	109.98	-	-	-	-	-	-			33.35	4121.27	-	-	-	-	-	-
HCC19	2428.45	1839.23	-	-	-	-	-	-			35.85	1136.86	-	-	-	-	-	-
HCC20	0	0	-	-	-	-	-	-	-		12.13	1549.1	-	-	-	-	-	-
HCC21	851.99	106.07	125.77	-	-	-	-	-			3004.85	91.68	37.02	-	-	-	-	-
Average ± SD	1,163.968 ± 1,810.311	950.524 ± 1,821.843**				228.837 ± 98.622**					3,246.843 ± 5,263.262	1,273.521 ± 1,920.297				9.050 ± 6.514
The follow-up cohort included 21 HCC patients and were followed up one week after surgery. The serum levels of AKR1B10 and AFP were tested by enzyme-linked immunosorbent assays. #The mini colum plot for each patient indicated the dynamic changes of AKR1B10 or AFP levels within one week after surgery. The mini plot of AKR1B10 for HCC20 was not presented, as AKR1B10 was not detected during the foll…
